# Supplementary material for: The Characteristics and Distribution of α2D-, α2B- and α2C-Adrenoceptor Subtypes in Goats
Source: Animals (Basel). 2022 Mar 7;12(5):664. doi: 10.3390/ani12050664 (PMC8909296; doi:10.3390/ani12050664)
Supplement: Supplementary file 1 [file animals-12-00664-s001.zip]

Archive with 1 entries (1 files):
- animals-1555005-supplementary.pdf
